# Supplementary material for: Bayesian additive regression trees for machine learning to classify benign vs atypical lipomatous tumors on MRI
Source: Radiol Adv. 2025 Oct 6;2(5):umaf036. doi: 10.1093/radadv/umaf036 (PMC12548370; doi:10.1093/radadv/umaf036)
Supplement: umaf036_Supplementary_Data [file umaf036_supplementary_data.zip]

Archive with 2 entries (2 files):
- Supplementary_Material_PDF_1.pdf
- Supplementary information.pdf
